# Supplementary material for: Using a Mediator's Toolbox: Reducing Clinical Conflict by Learning to Reconceive the “Difficult” Patient or Family
Source: MedEdPORTAL. 2023 Jul 14;19:11324. doi: 10.15766/mep_2374-8265.11324 (PMC10345165; doi:10.15766/mep_2374-8265.11324)
Supplement: Supplementary file 1 — Using the Mediators Toolbox Presentation.pptxView From Everywhere Case Study.docxPositions vs. Interests Case Study.docxWorkshop Evaluation.docx [file mep_2374-8265.11324-s001.zip]

Archive with 5 entries (5 files):
- A. Using the Mediators Toolbox Presentation.pptx
- B. View From Everywhere Case Study.docx
- C. Positions vs. Interests Case Study.docx
- D. Workshop Evaluation.docx
- Educational Summary Report_11324.pdf
